# Supplementary material for: Mediterranean Diet Adherence in Celiac Patients: A Nested Cross-Sectional Study
Source: Nutrients. 2025 Feb 25;17(5):788. doi: 10.3390/nu17050788 (PMC11901495; doi:10.3390/nu17050788)
Supplement: Supplementary file 1 [file nutrients-17-00788-s001.zip]

Archive with 1 entries (1 files):
- nutrients-3494188-supplementary.pdf
